# Supplementary material for: Behavioral Economics in the Epidemiology of the COVID-19 Pandemic: Theory and Simulations
Source: Int J Environ Res Public Health. 2022 Aug 3;19(15):9557. doi: 10.3390/ijerph19159557 (PMC9368471; doi:10.3390/ijerph19159557)
Supplement: Supplementary file 1 [file ijerph-19-09557-s001.zip]

Archive with 42 entries (42 files):
- death_rate.m
- endogenous_Q.m
- figure 1.fig
- figure 1.png
- figure 2.fig
- figure 2.png
- figure 3.fig
- figure 3.png
- figure 4.fig
- figure 4.png
- figure A1.fig
- figure A1.png
- figure A2.fig
- figure A2.png
- figure A3.fig
- figure A3.png
- figure A4.fig
- figure A5.fig
- figure A5.png
- figure A6.fig
- figure A6.png
- figure_1.m
- figure_2.m
- figure_3.m
- figure_4.m
- figure_A1.m
- figure_A2.m
- figure_A3.m
- figure_A4.m
- figure_A4.png
- figure_A5.m
- figure_A6.m
- global_game.m
- govt_choice.m
- govt_equilibrium.m
- invsigmoid.m
- README.TXT
- SEAIRD_main.m
- SEAIRD_RK.m
- sigmoid.m
- V1.m
- V2.m
