# Supplementary material for: Behavioral Economics in the Epidemiology of the COVID-19 Pandemic: Theory and Simulations
Source: Int J Environ Res Public Health. 2022 Aug 3;19(15):9557. doi: 10.3390/ijerph19159557 (PMC9368471; doi:10.3390/ijerph19159557)
Supplement: Supplementary file 1 [file ijerph-19-09557-s001.zip › death_rate.m]

function [d] = death_rate(I,constant, exponent)

len = size(I,2);
d = zeros(1,len);

for i=1:1:len-1
	d(i+1) = constant * abs(I(i+1)-I(i))^exponent;
end
