# Supplementary material for: Behavioral Economics in the Epidemiology of the COVID-19 Pandemic: Theory and Simulations
Source: Int J Environ Res Public Health. 2022 Aug 3;19(15):9557. doi: 10.3390/ijerph19159557 (PMC9368471; doi:10.3390/ijerph19159557)
Supplement: Supplementary file 1 [file ijerph-19-09557-s001.zip › endogenous_Q.m]

function [pool_A, pool_W, separating, Q] = endogenous_Q(parameters,t,tau)

 [pool_A, pool_W, separating, Q_optimal_A, Q_optimal_W] = govt_equilibrium(parameters,t,tau);

%% Note that these optimal policies happen ex-ante, and so 
%% we also need to compute the optimal policies after period 2,
%% when the uncertainty about the pandemic is realized

N = numel(t);
N_eq = pool_A + pool_W + separating;
Q = zeros(N_eq,N);
%equilibria = zeros(N_eq,1);
index = 0;

if pool_A
	index = index+1;
	[S,E,A,I,R,D] = SEAIRD_RK(parameters,t,Q_optimal_A);
	parameters2 = parameters;
	paramaters2(12) = E(tau);
	paramaters2(13) = A(tau);
	paramaters2(14) = I(tau);
	paramaters2(15) = R(tau);
	paramaters2(16) = D(tau);
	[V_strategy,Q_optimal,optimal_policy_2A] = V1(parameters2,t,tau,1);
	for j=1:1:tau
		Q(index,j) = Q_optimal_A(j);
	end
	for j=tau+1:1:N
		if mod(j,tau)==1
			Q(index,j)=optimal_policy_2A(floor(j/tau));
		else
			Q(index,j)=Q(j-1);
	    end
	end
end

if pool_W
	index = index+1;
	[S,E,A,I,R,D] = SEAIR_RK(parameters,t,Q_optimal_W);
	parameters2 = parameters;
	paramaters2(12) = E(tau);
	paramaters2(13) = A(tau);
	paramaters2(14) = I(tau);
	paramaters2(15) = R(tau);
	paramaters2(16) = D(tau);
	[V_strategy,Q_optimal,optimal_policy_2W] = V2(parameters2,t,tau,0);
	for j=1:1:tau
		Q(index,j) = Q_optimal_W(j);
	end
	for j=tau+1:1:N
		if mod(j,tau)==1
			Q(index,j)=optimal_policy_2W(floor(j/tau));
		else
			Q(index,j)=Q(j-1);
	    end
	end
end

if separating
index = index+1;
	[S,E,A,I,R,D] = SEAIRD_RK(parameters,t,Q_optimal_W);
	parameters2 = parameters;
	paramaters2(12) = E(tau);
	paramaters2(13) = A(tau);
	paramaters2(14) = I(tau);
	paramaters2(15) = R(tau);
	paramaters2(16) = D(tau);
	[V_strategy,Q_optimal,optimal_policy_2W] = V2(parameters2,t,tau,0);
	for j=1:1:tau
		Q(index,j) = Q_optimal_W(j);
	end
	for j=tau+1:1:N
		if mod(j,tau)==1
			Q(index,j)=optimal_policy_2W(floor(j/tau));
		else
			Q(index,j)=Q(j-1);
	    end
	end
end
