# Supplementary material for: Behavioral Economics in the Epidemiology of the COVID-19 Pandemic: Theory and Simulations
Source: Int J Environ Res Public Health. 2022 Aug 3;19(15):9557. doi: 10.3390/ijerph19159557 (PMC9368471; doi:10.3390/ijerph19159557)
Supplement: Supplementary file 1 [file ijerph-19-09557-s001.zip › figure_1.m]

function figure2b(Parent1, X1, YMatrix1,mu_1,mu_2,mu_3,mu_4)
%CREATEAXES(Parent1, X1, YMatrix1)
%  PARENT1:  axes parent
%  X1:  vector of x data
%  YMATRIX1:  matrix of y data

%  Auto-generated by MATLAB on 24-Nov-2020 15:43:20

% Create axes
axes1 = axes('Parent',Parent1);
hold(axes1,'on');

% Create multiple lines using matrix input to plot
plot1 = plot(X1,YMatrix1,'LineWidth',2,'Parent',axes1);
myLegText1 = [' $\nu =$ ',num2str(mu_1)];
myLegText2 = [' $\nu =$ ',num2str(mu_2)];
myLegText3 = [' $\nu =$ ',num2str(mu_3)];
myLegText4 = [' $\nu =$ ',num2str(mu_4)];
set(plot1(1),'DisplayName',myLegText1);
set(plot1(2),'DisplayName',myLegText2);
set(plot1(3),'DisplayName',myLegText3);
set(plot1(4),'DisplayName',myLegText4);

% Create ylabel
ylabel('Proportion of cases','Interpreter','latex');

% Create xlabel
xlabel('Time (days)','Interpreter','latex');

box(axes1,'on');
axis(axes1,'tight');
% Set the remaining axes properties
set(axes1,'TickLabelInterpreter','latex');
