# Supplementary material for: Behavioral Economics in the Epidemiology of the COVID-19 Pandemic: Theory and Simulations
Source: Int J Environ Res Public Health. 2022 Aug 3;19(15):9557. doi: 10.3390/ijerph19159557 (PMC9368471; doi:10.3390/ijerph19159557)
Supplement: Supplementary file 1 [file ijerph-19-09557-s001.zip › figure_2.m]

function figure12(Parent1, X1, YMatrix1)
%CREATEAXES(Parent1, X1, YMatrix1)
%  PARENT1:  axes parent
%  X1:  vector of x data
%  YMATRIX1:  matrix of y data

%  Auto-generated by MATLAB on 07-Dec-2020 15:48:20

% Create axes
axes1 = axes('Parent',Parent1);
hold(axes1,'on');

% Create multiple lines using matrix input to plot
plot1 = plot(X1,YMatrix1,'LineWidth',3,'Parent',axes1);
set(plot1(1),'DisplayName',' $\varsigma_1 =$ 0.1',...
    'Color',[0.494117647409439 0.184313729405403 0.556862771511078]);
set(plot1(2),'DisplayName',' $\varsigma_2 =$ 0.4',...
    'Color',[0 0.447058826684952 0.74117648601532]);
set(plot1(3),'DisplayName',' $\varsigma_3 =$ 0.7',...
    'Color',[0 0.749019622802734 0.749019622802734]);
set(plot1(4),'DisplayName',' $\varsigma_4 =$ 1',...
    'Color',[0.678431391716003 0.921568632125854 1]);

% Create ylabel
ylabel('Proportion of cases','Interpreter','latex');

% Create xlabel
xlabel('Time (days)','Interpreter','latex');

box(axes1,'on');
axis(axes1,'tight');
% Set the remaining axes properties
set(axes1,'TickLabelInterpreter','latex');
