# Supplementary material for: Behavioral Economics in the Epidemiology of the COVID-19 Pandemic: Theory and Simulations
Source: Int J Environ Res Public Health. 2022 Aug 3;19(15):9557. doi: 10.3390/ijerph19159557 (PMC9368471; doi:10.3390/ijerph19159557)
Supplement: Supplementary file 1 [file ijerph-19-09557-s001.zip › figure_3.m]

function figure11b(Parent1, X1, YMatrix1)
%CREATEAXES(Parent1, X1, YMatrix1)
%  PARENT1:  axes parent
%  X1:  vector of x data
%  YMATRIX1:  matrix of y data

%  Auto-generated by MATLAB on 07-Dec-2020 09:57:06

% Create axes
axes1 = axes('Parent',Parent1);
hold(axes1,'on');

% Create multiple lines using matrix input to plot
plot1 = plot(X1,YMatrix1,'LineWidth',3);
set(plot1(1),'DisplayName','``Early'''' nudge','Color',[0 1 1]);
set(plot1(2),'DisplayName','``Late'''' nudge',...
    'Color',[0 0.447058826684952 0.74117648601532]);

% Create ylabel
ylabel('Proportion of cases','FontSize',20,'Interpreter','latex');

% Create xlabel
xlabel('Time (days)','FontSize',16,'Interpreter','latex');

box(axes1,'on');
axis(axes1,'tight');
