# Supplementary material for: Behavioral Economics in the Epidemiology of the COVID-19 Pandemic: Theory and Simulations
Source: Int J Environ Res Public Health. 2022 Aug 3;19(15):9557. doi: 10.3390/ijerph19159557 (PMC9368471; doi:10.3390/ijerph19159557)
Supplement: Supplementary file 1 [file ijerph-19-09557-s001.zip › figure_A1.m]

function figure5(X1, YMatrix1, YMatrix2, YMatrix3, YMatrix4, YMatrix5, YMatrix6)
%CREATEFIGURE(X1, YMatrix1, YMatrix2, YMatrix3, YMatrix4, YMatrix5, YMatrix6)
%  X1:  vector of x data
%  YMATRIX1:  matrix of y data
%  YMATRIX2:  matrix of y data
%  YMATRIX3:  matrix of y data
%  YMATRIX4:  matrix of y data
%  YMATRIX5:  matrix of y data
%  YMATRIX6:  matrix of y data

%  Auto-generated by MATLAB on 06-Jul-2020 11:41:57

% Create figure
figure1 = figure('Color',[1 1 1]);

% Create subplot
subplot1 = subplot(3,2,1,'Parent',figure1);
hold(subplot1,'on');

% Create multiple lines using matrix input to plot
plot(X1,YMatrix1,'Parent',subplot1,'LineWidth',3);

% Create ylabel
ylabel('Proportion of cases','Interpreter','latex');

% Create title
title('Susceptible (S)','Interpreter','latex');

box(subplot1,'on');
axis(subplot1,'tight');
% Create subplot
subplot2 = subplot(3,2,2,'Parent',figure1);
hold(subplot2,'on');

% Create multiple lines using matrix input to plot
plot(X1,YMatrix2,'Parent',subplot2,'LineWidth',3);

% Create title
title('Exposed (E)','Interpreter','latex');

box(subplot2,'on');
axis(subplot2,'tight');
% Create subplot
subplot3 = subplot(3,2,3,'Parent',figure1);
hold(subplot3,'on');

% Create multiple lines using matrix input to plot
plot(X1,YMatrix3,'Parent',subplot3,'LineWidth',3);

% Create ylabel
ylabel('Proportion of cases','Interpreter','latex');

% Create title
title('Asymptomatic (A)','Interpreter','latex');

box(subplot3,'on');
axis(subplot3,'tight');
% Create subplot
subplot4 = subplot(3,2,4,'Parent',figure1);
hold(subplot4,'on');

% Create multiple lines using matrix input to plot
plot(X1,YMatrix4,'Parent',subplot4,'LineWidth',3);

% Create title
title('Infected (I)','Interpreter','latex');

box(subplot4,'on');
axis(subplot4,'tight');
% Create subplot
subplot5 = subplot(3,2,5,'Parent',figure1);
hold(subplot5,'on');

% Create multiple lines using matrix input to plot
plot1 = plot(X1,YMatrix5,'Parent',subplot5,'LineWidth',3);
set(plot1(1),'DisplayName','Susceptible');
set(plot1(2),'DisplayName','Exposed');
set(plot1(3),'DisplayName','Asymptomatic');

% Create ylabel
ylabel('Proportion of cases','Interpreter','latex');

% Create xlabel
xlabel('Time (days)','Interpreter','latex');

% Create title
title('Recovered (R)','Interpreter','latex');

box(subplot5,'on');
axis(subplot5,'tight');
% Create subplot
subplot6 = subplot(3,2,6,'Parent',figure1);
hold(subplot6,'on');

% Create multiple lines using matrix input to plot
plot2 = plot(X1,YMatrix6,'Parent',subplot6,'LineWidth',3);
set(plot2(1),'DisplayName','Exog. Lockdown');
set(plot2(2),'DisplayName','Exog. Non-lockdown');
set(plot2(3),'DisplayName','Endog. Lockdown');

% Create xlabel
xlabel('Time (days)','Interpreter','latex');

% Create title
title('Deceased (D)','Interpreter','latex');

box(subplot6,'on');
axis(subplot6,'tight');
% Create legend
legend1 = legend(subplot6,'show');
set(legend1,'Interpreter','latex','Location','best');
