# Supplementary material for: Behavioral Economics in the Epidemiology of the COVID-19 Pandemic: Theory and Simulations
Source: Int J Environ Res Public Health. 2022 Aug 3;19(15):9557. doi: 10.3390/ijerph19159557 (PMC9368471; doi:10.3390/ijerph19159557)
Supplement: Supplementary file 1 [file ijerph-19-09557-s001.zip › global_game.m]

function [f] = global_game(omega_hat,b,k, Sigma)

 %% Options
TolFun = 1e-6;
TolX=1e-6;

 options=optimset('MaxFunEvals',50000,'MaxIter',50000, 'Display', 'none', 'LargeScale','off', 'TolFun', TolFun, 'TolX', TolX);
 options.Algorithm='interior-point';
 options.AlwaysHonorConstraints='bounds';
 lb = [0];
 ub = [1];
 init = rand();
 


estimand =@(b_star)b_star - k/((1-omega_hat)*normcdf(b-b_star,0,Sigma));

[b_star_sol,fval,exitflag]= fmincon(estimand,init,[],[],[],[],lb,ub,[],options);

f = normcdf(b-b_star_sol,0,Sigma);
