# Supplementary material for: Behavioral Economics in the Epidemiology of the COVID-19 Pandemic: Theory and Simulations
Source: Int J Environ Res Public Health. 2022 Aug 3;19(15):9557. doi: 10.3390/ijerph19159557 (PMC9368471; doi:10.3390/ijerph19159557)
Supplement: Supplementary file 1 [file ijerph-19-09557-s001.zip › govt_choice.m]

function [pool_A, pool_W, separating] = govt_choice(V_A, V_W, B, psi, f_A)

pool_A = 0;
pool_W = 0;
separating=0;

if (V_A >= V_W)
	pool_A = 1;
end

if (V_W >= V_A + B - f_A * psi)
	pool_A = 1;
end


if (V_A + B  - f_A * psi  >= V_W && V_W >= V_A - f_A * psi)

	separating = 1;

end
