# Supplementary material for: Behavioral Economics in the Epidemiology of the COVID-19 Pandemic: Theory and Simulations
Source: Int J Environ Res Public Health. 2022 Aug 3;19(15):9557. doi: 10.3390/ijerph19159557 (PMC9368471; doi:10.3390/ijerph19159557)
Supplement: Supplementary file 1 [file ijerph-19-09557-s001.zip › govt_equilibrium.m]

function [pool_A, pool_W,separating, Q_optimal_A, Q_optimal_W] = govt_equilibrium(parameters,t,tau)

b = parameters(21);
k = parameters(22);
Sigma = parameters(23);
B = parameters(24);
psi = parameters(25);


omega_hat_A=0; 

[V_A,Q_optimal_A,optimal_policy_A] = V1(parameters,t,tau,1);
[V_W,Q_optimal_W,optimal_policy_W] = V1(parameters,t,tau,0);
f_A = global_game(omega_hat_A,b,k, Sigma); 
[pool_A, pool_W,separating] = govt_choice(V_A, V_W, B, psi, f_A);

%% Note that in order to determine the equilibrium, we use V1, as
%% the government calculus happens ex-ante, before the uncertainty
%% about the pandemic is resolved.
