# Supplementary material for: Behavioral Economics in the Epidemiology of the COVID-19 Pandemic: Theory and Simulations
Source: Int J Environ Res Public Health. 2022 Aug 3;19(15):9557. doi: 10.3390/ijerph19159557 (PMC9368471; doi:10.3390/ijerph19159557)
Supplement: Supplementary file 1 [file ijerph-19-09557-s001.zip › README.TXT]

This folder contains the code for the paper "Behavioral Economics in the Epidemiology of the COVID-19 Pandemic: Theory and Simulations", by Blas A. Marin-Lopez, David Jimenez-Gomez, and José María Abellán-Perpiñán. 

Software used: MATLAB R2020a

* "SEAIRD_main.m" is the main script of the code.

* "SEAIRD_RK.m" has a SEAIRD model (equivalent to SEIR, but with the distinction between asymptomatic and symptomatic), and a quarantine decision on the part of government, Q.

* "V1.m" and "V2.m" finds the utility of the government from following different courses of action (Alarm vs. Wait), at the beginning of the pandemic. It calls SEAIRD_RK.m 

* "govt_choice.m" simply finds the equilibria of the game, given the necessary parameters.

* "govt_equilibrium.m" does all the necessary calculations to find the equilibrium for the government (and calls govt_choice.m) 

* "global_game.m" finds the behavior of citizens in the global game at the beginning of the pandemic. 

* "endogenous_Q.m" search the optimal quarantine decision Q of the government.

* Every figure has its own *.m, e.g. "figure_1.m", "figure_2.m", etc.

* "sigmoid.m" evaluates a simple sigmoid function along x.
