# Supplementary material for: Behavioral Economics in the Epidemiology of the COVID-19 Pandemic: Theory and Simulations
Source: Int J Environ Res Public Health. 2022 Aug 3;19(15):9557. doi: 10.3390/ijerph19159557 (PMC9368471; doi:10.3390/ijerph19159557)
Supplement: Supplementary file 1 [file ijerph-19-09557-s001.zip › SEAIRD_main.m]

clearvars;close all;clc;

%% SEAIRD 


global Npop E0 A0 I0 R0 D0 alpha kappa delta varsigma 

% 1) initialisation:

% Time definition
%dt = .1; % time step = hours (1/10 a day)
dt = 1; % time step = day 

%time1 = datetime(2020,01,01,0,0,0):dt:datetime(2020,05,01,0,0,0);
time1 = datetime(2020,01,01,0,0,0):dt:datetime(2020,12,25,0,0,0);
N = numel(time1);
t = [0:N-1].*dt;
%Q = round(rand(1,N)); %generate random sequence of Lockdown decisions
Q = zeros(1,N)+1;

% 2) Generate the data
Npop= 1; % Population (normalized)
E0= 10^(-6); % Initial number of exposed
A0 = 0; % Initial number of asymptomatic
I0 = 0; % Initial number of infected
R0 = 0; % Initial number of recovereds
D0 = 0; % Initial number of deceased
gamma= 1/14; % Cure rate (inverse cure time covid19)
beta = .65; % Baseline contagion rate
alpha = .5; % Discount factor contagion rate A vs. I 
rho = 1/3; % Proportion of exposed cases moving to A
kappa = 1/5; % inverse of average latent time (inverse incubation time covid19)
delta = .021; % Mortality rate
aleph_0 = .3; % Efficiency of the lockdown if no protect
aleph_1 = 1; % Efficiency of the lockdown if protect
varsigma = 0; % (Baseline) Strength of social norms (constant in social norms function)
zeta = .9; % Efficacy in protective measures usage
mu = .8; nu = .8; % efficiency of protective measures susceptible vs. infected
xi = .5; % disutility from contracting the disease
p_C = .5; % Probability that the citizens assign to the pandemic
c_mean = 0; % average cost (psychological/economic) in [0,1]
c_std = 10; % Standard deviation in the population of the cost
mu_hat = mu * .7; % Perceived efficiency A
nu_hat = nu * .7; % Perceived efficiency I
uNI = .2; % Extra social pressure for those in I (with symptoms)


%% Parameters for citizens and govt
q = 3;
b=.5;
k=.3;
Sigma=.3;
B= .5;
psi = .8;
p_G = .5; % ex-ante probability the government assigns to the pandemic being real 


% Parameters 
parameters = [alpha,beta,gamma,rho,kappa,delta,zeta,mu,nu,xi,p_C,c_mean,...
               c_std,Npop,E0,A0,I0,R0,D0,q,b,k,Sigma,B,psi,p_G,...
               aleph_0,aleph_1,mu_hat,nu_hat,uNI];


%% Nudge timing in mu

parameters(8)=.2;
parameters(9)=.2; % Go to SEARID_RK.m in order to change the timing of the nudge


% Nudge at the start of the pandemic, tau=1 (changed manually);
[S_0,E_0,A_0,I_0,R_0,D_0] = SEAIRD_RK(parameters,t,Q);

% Late nudge, tau=300;
[S_300,E_300,A_300,I_300,R_300,D_300] = SEAIRD_RK(parameters,t,Q);


% Figure S10 
figure_A6(figure,t,[A_0+I_0;A_300+I_300])

%%%%%%%%%%%%%%%%%%%%%%%%%%%%%%%%%%%%%%%%%%%%%%%%%%%%%%%%%%%%%%%%%%%%%%%%%%%
%% Efficiency in protective measures, mu

% Protect matters when the protection is fully efficient in preventing the
% spread of the COVID-19.


%% 1) nu = .2
nu_1 = .2;

parameters(8)=nu_1;
parameters(9)=nu_1;

[S_1,E_1,A_1,I_1,R_1,D_1] = SEAIRD_RK(parameters,t,Q);


%% 2) nu = .4

nu_2 = .4;

parameters(8)=nu_2;
parameters(9)=nu_2;

[S_2,E_2,A_2,I_2,R_2,D_2] = SEAIRD_RK(parameters,t,Q);


%% 3) mu = .6

nu_3 = .6;

parameters(8)=nu_3;
parameters(9)=nu_3;

[S_3,E_3,A_3,I_3,R_3,D_3] = SEAIRD_RK(parameters,t,Q);


%% 4) mu = .8

nu_4 = .8;

parameters(8)=nu_4;
parameters(9)=nu_4;


[S_4,E_4,A_4,I_4,R_4,D_4] = SEAIRD_RK(parameters,t,Q);

% Figure S1
figure_1(figure,time1,[A_1+I_1;A_2+I_2;A_3+I_3;A_4+I_4],nu_1,nu_2,nu_3,nu_4)


%%%%%%%%%%%%%%%%%%%%%%%%%%%%%%%%%%%%%%%%%%%%%%%%%%%%%%%%%%%%%%%%%%%%%%%%%%%
%% Lockdown vs. No Lockdown (exogenous)

%% 1) Lockdown 

parameters(8)=nu_4;
parameters(9)=nu_4;

Q = zeros(1,N)+1;

[S_q,E_q,A_q,I_q,R_q,D_q] = SEAIRD_RK(parameters,t,Q);

%% 2) No lockdown

Q = zeros(1,N);

[S_nq,E_nq,A_nq,I_nq,R_nq,D_nq] = SEAIRD_RK(parameters,t,Q);

% Figure S8
figure_A4(time1,[S_q;S_nq],[E_q;E_nq] ,[A_q;A_nq], [I_q;I_nq], [R_q;R_nq],[D_q;D_nq] )


%%%%%%%%%%%%%%%%%%%%%%%%%%%%%%%%%%%%%%%%%%%%%%%%%%%%%%%%%%%%%%%%%%%%%%%%%%
%% Heterogeneity in cost

% Heterogeneity matters in Lockdown and with high efficiency in
% protective measures

Q = zeros(1,N)+1;
parameters(8)=nu_3;
parameters(9)=nu_3;


%% 1) 

c_std_1 = 1;
parameters(13)=c_std_1;
[S_1,E_1,A_1,I_1,R_1,D_1] = SEAIRD_RK(parameters,t,Q);


%% 2)

c_std_2 = 2;
parameters(13)=c_std_2;
[S_2,E_2,A_2,I_2,R_2,D_2] = SEAIRD_RK(parameters,t,Q);


%% 3) 

c_std_3 = 4;
parameters(13)=c_std_3;
[S_3,E_3,A_3,I_3,R_3,D_3] = SEAIRD_RK(parameters,t,Q);


%% 4) 

c_std_4 = 10;
parameters(13)=c_std_4;
[S_4,E_4,A_4,I_4,R_4,D_4] = SEAIRD_RK(parameters,t,Q);

% Figure S9
figure_A5(time1, [S_1;S_2;S_3;S_4],[E_1;E_2;E_3;E_4] , [A_1;A_2;A_3;A_4], [I_1;I_2;I_3;I_4],...
    [R_1;R_2;R_3;R_4],[D_1;D_2;D_3;D_4],c_std_1,c_std_2,c_std_3,c_std_4)


%%%%%%%%%%%%%%%%%%%%%%%%%%%%%%%%%%%%%%%%%%%%%%%%%%%%%%%%%%%%%%%%%%%%%%%%%%%
 %% ENDOGENOUS LOCKDOWN  %%%
  %%%%%%%%%%%%%%%%%%%%%%%%%%
  
N =180;
t = [0:N-1].*dt;

% time1 = datetime(2020,01,01,0,0,0):dt:datetime(2020,12,25,0,0,0);
% t = [0:N-1].*dt;
parameters(8)=nu_3;
parameters(9)=nu_3;

tic
  tau = 15; % We need N to be a multiple of tau
  [pool_A, pool_W, separating, Q] = endogenous_Q(parameters,t,tau);
toc
  
[S_endog,E_endog,A_endog,I_endog,R_endog,D_endog] = SEAIRD_RK(parameters,t,Q);


%% Endogenous vs. exogenous

%% 1) Lockdown 

Q = zeros(1,N)+1;

[S_q,E_q,A_q,I_q,R_q,D_q] = SEAIRD_RK(parameters,t,Q);

%% 2) No Lockdown

Q = zeros(1,N);

[S_nq,E_nq,A_nq,I_nq,R_nq,D_nq] = SEAIRD_RK(parameters,t,Q);


% Figure S5
figure_A1(t, [S_q;S_nq;S_endog],[E_q;E_nq;E_endog] , [A_q;A_nq;A_endog], [I_q;I_nq;I_endog],...
    [R_q;R_nq;R_endog], [D_q;D_nq;D_endog])

%%%%%%%%%%%%%%%%%%%%%%%%%%%%%%%%%%%%%%%%%%%%%%%%%%%%%%%%%%%%%%%%%%%%%%%%%%%
%% Endogenous efficiency: the role of aleph1, the relative contagion when agent respects lockdown

dt = 1; % time step
time1 = datetime(2020,01,01,0,0,0):dt:datetime(2020,12,25,0,0,0);
N = numel(time1);
t = [0:N-1].*dt;
Q = zeros(1,N)+1;
parameters(8)=nu_4;
parameters(9)=nu_4;


%% 1) 
aleph1_1=.1;
parameters(28)=aleph1_1;
[S_1,E_1,A_1,I_1,R_1,D_1] = SEAIRD_RK(parameters,t,Q);

%% 2) 
aleph1_2=.4;
parameters(28)=aleph1_2;
[S_2,E_2,A_2,I_2,R_2,D_2] = SEAIRD_RK(parameters,t,Q);

%% 3) 
aleph1_3=.7;
parameters(28)=aleph1_3;
[S_3,E_3,A_3,I_3,R_3,D_3] = SEAIRD_RK(parameters,t,Q);

%% 4)
aleph1_4=1;
parameters(28)=aleph1_4;
[S_4,E_4,A_4,I_4,R_4,D_4] = SEAIRD_RK(parameters,t,Q);

% Figure S7
figure_A3(figure,time1,[A_1+I_1;A_2+I_2;A_3+I_3;A_4+I_4],aleph1_1,aleph1_2,aleph1_3,aleph1_4)


%%%%%%%%%%%%%%%%%%%%%%%%%%%%%%%%%%%%%%%%%%%%%%%%%%%%%%%%%%%%%%%%%%%%%%%%%%
%% EUROPE vs. ASIA: SOCIAL NORMS

%% Asia
parameters(28)=aleph1_4;
parameters(8)=nu_4; parameters(9)=nu_4;  
N =180;
t = [0:N-1].*dt;
varsigma = 1;

% time1 = datetime(2020,01,01,0,0,0):dt:datetime(2020,12,25,0,0,0);
% t = [0:N-1].*dt;

tic
  tau = 15; % We need N to be a multiple of tau
  [~, ~, ~, Q] = endogenous_Q(parameters,t,tau);
toc
  
[S_asia,E_asia,A_asia,I_asia,R_asia,D_asia] = SEAIRD_RK(parameters,t,Q);

%% Europe
parameters(28)=aleph1_1;
parameters(8)=nu_1; parameters(9)=nu_1; 
N =180;
t = [0:N-1].*dt;
varsigma = 0;

% time1 = datetime(2020,01,01,0,0,0):dt:datetime(2020,12,25,0,0,0);
% t = [0:N-1].*dt;

tic
  tau = 15; % We need N to be a multiple of tau
  [~, ~, ~, Q] = endogenous_Q(parameters,t,tau);
toc
  
[S_eur,E_eur,A_eur,I_eur,R_eur,D_eur] = SEAIRD_RK(parameters,t,Q);

% Figure S4
figure_4(t,[S_eur;S_asia],[E_eur;E_asia] ,[A_eur;A_asia], [I_eur;I_asia], [R_eur;R_asia], [D_eur;D_asia] )


%% UNDERESTIMATION OF THE PANDEMIC BY THE GOVERNMENT
parameters(8)=nu_4;
parameters(9)=nu_4;
varsigma=0;

%% 1)
%{
pG_1 = 0.002;
parameters(26)=pG_1;

tic
  tau = 15; % We need N to be a multiple of tau
  [~, ~, ~, Q] = endogenous_Q(parameters,t,tau);
toc
  
[S_1,E_1,A_1,I_1,R_1,D_1] = SEAIRD_RK(parameters,t,Q);

%}

%% 2)
pG_2 = .002;
parameters(26)=pG_2;

tic
  tau = 15; % We need N to be a multiple of tau
  [~, ~, ~, Q] = endogenous_Q(parameters,t,tau);
toc
  
[S_2,E_2,A_2,I_2,R_2,D_2] = SEAIRD_RK(parameters,t,Q);

%% 3)
%{
pG_3 = .998;
parameters(26)=pG_3;

tic
  tau = 15; % We need N to be a multiple of tau
  [~, ~, ~, Q] = endogenous_Q(parameters,t,tau);
toc
  
[S_3,E_3,A_3,I_3,R_3,D_3] = SEAIRD_RK(parameters,t,Q);
%}

%% 4)
pG_4 = 0.998;
parameters(26)=pG_4;

tic
  tau = 15; % We need N to be a multiple of tau
  [~, ~, ~, Q] = endogenous_Q(parameters,t,tau);
toc
  
[S_4,E_4,A_4,I_4,R_4,D_4] = SEAIRD_RK(parameters,t,Q);

% Figure S6
figure_A2(t, [S_2;S_4],[E_2;E_4],[A_2;A_4],[I_2;I_4],[R_2;R_4],[D_2;D_4],pG_2,pG_4)


%% The role of social norms

dt = 1; % time step
time1 = datetime(2020,01,01,0,0,0):dt:datetime(2020,12,25,0,0,0);
N = numel(time1);
t = [0:N-1].*dt;
Q = zeros(1,N)+1;
parameters(8)=nu_4;
parameters(9)=nu_4;
parameters(28)=aleph1_4;
parameters(26)=.5;


%% 1) 
varsigma=.1;
[S_1,E_1,A_1,I_1,R_1,D_1] = SEAIRD_RK(parameters,t,Q);

%% 2) 
varsigma=.4;
[S_2,E_2,A_2,I_2,R_2,D_2] = SEAIRD_RK(parameters,t,Q);

%% 3) 
varsigma=.7;
[S_3,E_3,A_3,I_3,R_3,D_3] = SEAIRD_RK(parameters,t,Q);

%% 4)
varsigma=1;
[S_4,E_4,A_4,I_4,R_4,D_4] = SEAIRD_RK(parameters,t,Q);

% Figure S2
figure_2(figure,time1,[A_1+I_1;A_2+I_2;A_3+I_3;A_4+I_4])


%% Changes in perception nuhat

% Change when a_A and a_I different because uNI high,

parameters(8)=nu_4;
parameters(9)=nu_4;
varsigma=0;

%% 1) 

parameters(29)=nu_4;
parameters(30)=nu_4;

[S_1,E_1,A_1,I_1,R_1,D_1] = SEAIRD_RK(parameters,t,Q);

%% 2) 
nuhat_2=10;
parameters(29)=.9*nu_4;
parameters(30)=.9*nu_4;

[S_2,E_2,A_2,I_2,R_2,D_2] = SEAIRD_RK(parameters,t,Q);

%% 3) 
nuhat_3=20;
parameters(29)=.5*nu_4;
parameters(30)=.5*nu_4;
[S_3,E_3,A_3,I_3,R_3,D_3] = SEAIRD_RK(parameters,t,Q);

%% 4)
nuhat_4=30;
parameters(29)=0*nu_4;
parameters(30)=0*nu_4;
[S_4,E_4,A_4,I_4,R_4,D_4] = SEAIRD_RK(parameters,t,Q);

% Test mandates vs. nudges using figureS7
% figure_A3(figure,time1,[A_1+I_1;A_2+I_2;A_3+I_3;A_4+I_4],aleph1_1,aleph1_2,aleph1_3,aleph1_4)


%% Nudge (early vs. late) on varsigma

% Nudge at the start of the pandemic, tau=1;
varsigma=0.1; % Go to SEARID_RK.m in order to change the timing of the nudge as in the nudge on nu
[S_0,E_0,A_0,I_0,R_0,D_0] = SEAIRD_RK(parameters,t,Q);

% Late nudge, tau=300;
varsigma=0.1;
[S_300,E_300,A_300,I_300,R_300,D_300] = SEAIRD_RK(parameters,t,Q);

% Figure S3
figure_3(figure,t,[A_0+I_0;A_300+I_300])
