# Supplementary material for: Behavioral Economics in the Epidemiology of the COVID-19 Pandemic: Theory and Simulations
Source: Int J Environ Res Public Health. 2022 Aug 3;19(15):9557. doi: 10.3390/ijerph19159557 (PMC9368471; doi:10.3390/ijerph19159557)
Supplement: Supplementary file 1 [file ijerph-19-09557-s001.zip › SEAIRD_RK.m]

% Sair model, with quarantine decisions exogenously given,
% and heterogeneous costs of responsible behavior
% Q is a 1xt vector of 0,1 quarantine decisions
function [S,E,A,I,R,D] = SEAIRD_RK(parameters,t,Q)

global Npop E0 A0 I0 R0 D0 alpha kappa delta varsigma

%% Call parameters by their name
alpha= parameters(1);
beta= parameters(2);
gamma= parameters(3);
rho = parameters(4);
kappa = parameters(5);
delta= parameters(6);
zeta= parameters(7);
mu= parameters(8);
nu= parameters(9);
xi= parameters(10);
p_C= parameters(11);
c_mean= parameters(12);
c_std = parameters(13);
Npop= parameters(14);
E0= parameters(15);
A0= parameters(16);
I0= parameters(17);
R0= parameters(18);
D0= parameters(19);
aleph_0 = parameters(27);
aleph_1 = parameters(28);
mu_hat=parameters(29);
nu_hat=parameters(30);
uNI=parameters(31);


% E0, beta, alpha, rho, kappa, lambda_0

% simulate the time-histories of an epidemic outbreak using a SAIR model.
%
% Input
%
%   beta_I: scalar [1x1]: fitted infection rate for infected indiv.
%   beta_A: scalar [1x1]: fitted infection rate for asymptomatic indiv.
%   gamma: scalar [1x1]: fitted cure rate
%   sigma: scalar [1x1]: inverse of average latent time
%   Npop: scalar: Total population of the sample
%   A0: scalar [1x1]: Initial number of asymptomatic cases
%   E0: scalar [1x1]: Initial number of exposed cases
%   I0: scalar [1x1]: Initial number of infectious cases
%   R0: scalar [1x1]: Initial number of recovered cases
%   t: vector [1xN] of time (double; it cannot be a datetime)
%
% Output
%   S: vector [1xN] of the target time-histories of the susceptible cases
%   E: vector [1xN] of the target time-histories of the exposed cases
%   A: vector [1xN] of the target time-histories of the asymptomatic cases
%   I: vector [1xN] of the target time-histories of the infectious cases
%   R: vector [1xN] of the target time-histories of the recovered cases
%
% 

%% Initial conditions
N = numel(t);
Y = zeros(6,N);
Y(1,1) = Npop-A0-E0-R0-D0-I0;
Y(2,1) = E0;
Y(3,1) = A0;
Y(4,1) = I0;
Y(5,1) = R0;
Y(6,1) = D0;

%% Change for graph nudges tau=1 vs. tau=300
%{ 
mu = ones(1,N).*mu;
mu(300:N)=.5; % Replace here tau=1 or tau=300
nu = ones(1,N).*mu;
nu(300:N)=.5; % Replace here tau=1 or tau=300
mu_hat=0.7.*mu;
nu_hat=0.7.*mu; % ADD in code next to nu_hat, mu_hat, mu and nu "(ii)": they
are now matrices (except in the function definitions below)
%} 


%{
varsigma = ones(1,N).*varsigma;
varsigma(300:N)=.8;
%}

beta_A = zeros(1,N); 
beta_A(1) = beta * (Q(1)*aleph_0^2+1-Q(1));
beta_I = zeros(1,N); 
beta_I(1) = beta * (Q(1)*aleph_0^2+1-Q(1));
beta_hat_0 = zeros(1,N); 
beta_hat_0(1) = alpha * beta * Y(3,1) + beta * Y(4,1);
beta_hat_1 = zeros(1,N); 
beta_hat_1(1) = alpha * beta * Y(3,1) + beta * Y(3,1);

F_S = zeros(1,N); % Action of each group
F_E = zeros(1,N); % Action of each group
F_A = zeros(1,N); % Action of each group
F_I = zeros(1,N); % Action of each group
F_R = zeros(1,N); % Action of each group

c_S = zeros(1,N); % Threshold of each group
c_E = zeros(1,N); % Threshold of each group
c_A = zeros(1,N); % Threshold of each group
c_I = zeros(1,N); % Threshold of each group
c_R = zeros(1,N); % Threshold of each group

if round(sum(Y(:,1))-Npop)~=0
    error('the sum must be zero because the total population (including the deads) is assumed constant');
end

%% Computes the seven states
modelFun = @(Y,A,F,G) A*Y + F + G;
dt = median(diff(t));


% Before the pandemic starts, no responsible behavior happens
avg_a=zeros(1,N);

for ii=1:N-1
    
    % Note that F_A(1) = F_I(1) = 0, because people are initially not engaging in responsible behavior
    beta_hat_0_A = alpha * beta * expectation(0,F_A(ii),aleph_0,aleph_1,zeta,mu_hat,nu_hat,Q(ii));
    beta_hat_0_I = beta * expectation(0,F_I(ii),aleph_0,aleph_1,zeta,mu_hat,nu_hat,Q(ii));
    beta_hat_0(ii) =  beta_hat_0_A * Y(3,ii) + beta_hat_0_I  * Y(4,ii);
    beta_hat_1_A = alpha * beta * expectation(1,F_A(ii),aleph_0,aleph_1,zeta,mu_hat,nu_hat,Q(ii));
    beta_hat_1_I = beta * expectation(1,F_I(ii),aleph_0,aleph_1,zeta,mu_hat,nu_hat,Q(ii));
    beta_hat_1(ii) =  beta_hat_1_A * Y(3,ii) + beta_hat_1_I  * Y(4,ii);

    
    % Threshold costs for each group

    c_S(ii+1) = sigmoid(avg_a(ii),0,4)+p_C * (beta_hat_0(ii) - beta_hat_1(ii)) * xi + varsigma;
    c_E(ii+1) = c_S(ii+1) + varsigma;
    c_A(ii+1) = c_S(ii+1) + varsigma;
    c_I(ii+1) = sigmoid(avg_a(ii),0,4) + uNI + varsigma;
    c_R(ii+1) = sigmoid(avg_a(ii),0,4) + varsigma;


    % Fraction who engage in responsible behavior for each group
    % Those with cost less than the threshold have responsible behavior
    F_S(ii+1) = normcdf(c_S(ii+1),c_mean,c_std);
    F_E(ii+1) = normcdf(c_E(ii+1),c_mean,c_std);
    F_A(ii+1) = normcdf(c_A(ii+1),c_mean,c_std);
    F_I(ii+1) = normcdf(c_I(ii+1),c_mean,c_std);
    F_R(ii+1) = normcdf(c_R(ii+1),c_mean,c_std);


% Given a quarantine decision Q, the effectiveness of quarantine is lambda * Q + 1 - Q.     
    

    beta_A(1,ii+1) = alpha * beta * expectation(F_S(ii+1),F_A(ii+1),aleph_0,aleph_1,zeta,mu,nu,Q(ii+1));
    beta_I(1,ii+1) = beta * expectation(F_S(ii+1),F_I(ii+1),aleph_0,aleph_1,zeta,mu,nu,Q(ii+1));


    %% Transition to the next time unit
    
  
    A = getA(kappa,rho,gamma,delta);
    SA = Y(1,ii)*Y(3,ii);
    SI = Y(1,ii)*Y(4,ii);
    F = zeros(6,1);
    F(1:2,1) = [-beta_A(1,ii)/Npop;beta_A(1,ii)/Npop].*SA;
    G = zeros(6,1);
    G(1:2,1) = [-beta_I(1,ii)/Npop;beta_I(1,ii)/Npop].*SI;
    Y(:,ii+1) = RK4(modelFun,Y(:,ii),A,F,G,dt);
%{
    S(ii+1) = S(ii) - S(ii)*(beta_A(1,ii)  * A(ii) + beta_I(1,ii)  * I(ii));
    E(ii+1) = E(ii) - kappa * E(ii) + S(ii)*(beta_A(1,ii)  * A(ii) + beta_I(1,ii)  * I(ii));
    A(ii+1) = A(ii)  -  gamma * A(ii) + rho * kappa * E(ii);
    I(ii+1) = I(ii) + (1-rho) * kappa * E(ii) - gamma * I(ii);
    R(ii+1) = R(ii) + gamma * ((1-delta)*I(ii) + A(ii)); 
    D(ii+1) = D(ii) + delta * gamma * I(ii);
%}
    
    %% Update average Action

    avg_a(ii+1) = (F_S(ii+1)*Y(1,ii+1) + F_E(ii+1)*Y(2,ii+1) +...
    F_A(ii+1)*Y(3,ii+1) + F_I(ii+1)*Y(4,ii+1) + F_R(ii+1)*Y(5,ii+1))./Npop; 


end

%% Write the outputs
S = Y(1,1:N)./Npop;
E = Y(2,1:N)./Npop;
A = Y(3,1:N)./Npop;
I = Y(4,1:N)./Npop;
R = Y(5,1:N)./Npop;
D = Y(6,1:N)./Npop;


    function [A] = getA(kappa,rho,gamma,delta)
        %  [A] = getA(alpha,gamma,delta,lambda,kappa) computes the matrix A
        %  that is found in: dY/dt = A*Y + F
        %
        %   Inputs:
        %   alpha: scalar [1x1]: protection rate
        %   beta: scalar [1x1]: infection rate
        %   gamma: scalar [1x1]: Inverse of the average latent time
        %   rho: scalar [1x1]: proportion asymptomatic
        %   lambda: scalar [1x1]: cure rate
        %   kappa: scalar [1x1]: mortality rate
        %   Output:
        %   A: matrix: [7x7]
        A = zeros(6);
        % S
        A(1,1) = 0;
        % E
        A(2,2) = -kappa;
        % A
        A(3,2:3) = [rho * kappa,-gamma];
        % I
        A(4,2:4) = [(1 - rho) * kappa,0,-gamma-delta];
        % R
        A(5,3:4) = [gamma,gamma * (1-delta)];
        % D
        A(6,4) = delta * gamma;
    end


    function [Y] = RK4(Fun,Y,A,F,G,dt)
        % Runge-Kutta of order 4
        k_1 = Fun(Y,A,F,G);
        k_2 = Fun(Y+0.5*dt*k_1,A,F,G);
        k_3 = Fun(Y+0.5*dt*k_2,A,F,G);
        k_4 = Fun(Y+k_3*dt,A,F,G);
        % output
        Y = Y + (1/6)*(k_1+2*k_2+2*k_3+k_4)*dt;
    end


    
    function [E] = expectation(F_S,F_A,aleph_0,aleph_1,zeta,mu,nu,Q)

    if (Q==1)
        aleph_Q = aleph_1;
    else
        aleph_Q = aleph_0;
    end

        E= F_S*F_A*(1-zeta*mu*aleph_Q)*(1-zeta*nu*aleph_Q)...
        + (1-F_S)*F_A*(1-zeta*nu*aleph_Q)...
        + F_S*(1-F_A)*(1-zeta*mu*aleph_Q)...
        + (1-F_S)*(1-F_A);
    end
end
