# Supplementary material for: Behavioral Economics in the Epidemiology of the COVID-19 Pandemic: Theory and Simulations
Source: Int J Environ Res Public Health. 2022 Aug 3;19(15):9557. doi: 10.3390/ijerph19159557 (PMC9368471; doi:10.3390/ijerph19159557)
Supplement: Supplementary file 1 [file ijerph-19-09557-s001.zip › V2.m]

% This function solves the optimal quarantine choice of the government
% NOTE: V2 is for period 2 or later, when uncertainty about pandemic is resolved
% tau measures the discreate "chunks" on which quarantines take place
function [V_strategy,Q_optimal,optimal_policy] = V2(parameters,t,tau,strategy)

%% Call parameters by their name
q = parameters(20);

N=numel(t);

if not(mod(N,tau)==0)

Q_optimal = NaN; % If N is not multiple of tau, return NaN to indicate error
error('the number of time periods must be a multiple of the duration of quarantine (tau)');

else

periods = N/tau;

%% Generates a matrix with all possible policies
policies = cell(1, periods);
[policies{:}] = ndgrid(0:1);
policies = reshape(cat(periods+1, policies{:}), [], periods);
policies(:,1)= strategy;
policies = unique(policies,'rows'); % we delete repeated policies

Q = zeros(1,N);
minimal_cost=Inf;

for i=1:1:size(policies,1);

	%% Define the quarantine 
	for j=1:1:N
		if mod(j,tau)==1
			Q(j)=policies(i,floor(j/tau)+1);
		else
			Q(j)=Q(j-1);
	    end
	end

  [S,E,A,I,R,D] = SEAIRD_RK(parameters,t,Q);
  deaths = sum(D);
  total_cost = deaths + q * sum(Q);

  if total_cost<minimal_cost
  		minimal_cost= total_cost;
  		Q_optimal = Q;
  		optimal_policy = policies(i,:);
  end

  V_strategy = - minimal_cost;

end

end


	
